# Supplementary material for: What Went Wrong with the IMMUNI Contact-Tracing App in Italy? A Cross-Sectional Survey on the Attitudes and Experiences among Healthcare University Students
Source: Life (Basel). 2022 Jun 10;12(6):871. doi: 10.3390/life12060871 (PMC9225335; doi:10.3390/life12060871)
Supplement: Supplementary file 1 [file life-12-00871-s001.zip]

Archive with 1 entries (1 files):
- life-1751116-supplementary.pdf
